# Supplementary material for: Genetic basis of maize kernel starch content revealed by high-density single nucleotide polymorphism markers in a recombinant inbred line population
Source: BMC Plant Biol. 2015 Dec 12;15:288. doi: 10.1186/s12870-015-0675-2 (PMC4676831; doi:10.1186/s12870-015-0675-2)
Supplement: Additional file 1: Table S1. — Summary of SNPs polymorphic between two parents in the CI7/K22 RIL population. Table S2 Summary of the bin and genetic linkage maps in the CI7/K22 RIL population. Table S3 List of genes within the genomic region spanning the single bin at the QTL peak. (XLSX 21 kb) [file 12870_2015_675_MOESM1_ESM.xlsx]

## Sheet: Addtional file 1
Additional file 1 Summary of SNPs polymorphic between the two parents in the CI7/K22 RIL population
	Mean ± SD	Range
SNP missing rate (%)	1.18 ± 1.95	0-15.31
SNP heterozygosity (%)	3.69 ± 1.64	0-15.64
MAF of SNPs	0.45 ± 0.04	0.27-0.50
SNP missing rate in each line (%)	1.18 ± 3.17	0.09-28.93
SNP heterozygosity in each line (%)	3.71 ± 3.04	0.04-19.41
MAF, minor allele frequency

## Sheet: Additional file 2
Additional file 2 Summary of the bin and genetic linkage maps in the CI7/K22 RIL population
Chromosome	Number of bins	Average bin size (Mb)a	Bin size range (Mb)a	Number of bins ≤1 Mb	Number of bins ≥ 2 Mb	Physical distance (Mb)a	Genetic distance (cM)	Average interval (cM)	Interval range (cM)
1	392	0.8	0.0-10.2	303	25	301.3	259.6	0.7	0.0-4.0
2	270	0.9	0.0-20.8	217	25	237.1	181.2	0.7	0.0-2.7
3	267	0.9	0.0-41.3	216	20	232.1	192.8	0.7	0.0-3.9
4	253	1	0.0-31.6	198	26	241.5	165.1	0.7	0.0-2.9
5	258	0.9	0.0-23.6	200	22	217.9	182.2	0.7	0.0-5.8
6	192	1	0.0-16.2	146	19	169.2	142.1	0.7	0.0-4.0
7	204	0.9	0.0-40.8	167	14	176.8	173	0.8	0.0-5.2
8	208	0.8	0.0-31.4	170	11	175.8	157.2	0.8	0.0-3.9
9	194	0.8	0.0-30.7	160	9	156.8	135.4	0.7	0.0-3.3
10	148	1.1	0.0-44.2	118	15	150.2	131.1	0.9	0.0-6.0
All	2386	0.9	0.0-44.2	1895	186	2058.7	1719.7	0.7	0.0-6.0
a The physical distances of the bins refers to the B73 reference sequence Version 5b.60 (www.maizesequence.org)

## Sheet: Additional file 3
Additional file 3 List of genes within the genomic region spanning the single bin at the QTL peak
QTL	Chr	Bin at the peak	Physical distance (bp)a	Bin length (bp)	Number of genes	Gene ID	Gene position (bp)a	Description	Gene Nameb
qSTA1-1	1	SYN28157	35578083-35659821	81738	2	GRMZM2G127213	35575712-35576125	Unknown
						GRMZM2G127123	35577459-35584230	Beta-galactosidase	ZmGAL
qSTA4-1	4	PZE-104104502	180504076-181057497	553421	12	GRMZM2G000764	180498698-180504090	A putative methyltransferase with an essential role in cell adhesion and coordinated plant development
						GRMZM2G042582	180544938-180547308	Adenosine 5'-phosphosulfate reductase-like protein
						GRMZM2G028216	180580017-180581711	50S ribosomal protein L29, chloroplastic
						GRMZM2G405815	180623761-180629818	Ribonuclease II/R family protein
						GRMZM2G101518	180630485-180634437	TLD family protein
						GRMZM2G322950	180649502-180650342	VQ motif-containing protein
						GRMZM2G369701	180667493-180673156	Tetratricopeptide repeat-containing protein
						GRMZM2G087503	180773050-180774525	Unknown
						GRMZM2G087245	180784498-180774525	Lipase/lipooxygenase PLAT/LH2 family protein
						GRMZM2G087137	180787865-180791225	Unknown
						GRMZM2G151044	180885525-180888567	Uncharacterized trehalose-6-phosphate synthase/Phosphatase	ZmTPS
						GRMZM2G151107	180894511-180895940	Unknown
qSTA5-1	5	PZE-105103877	157114237-159290381	2176144	44	GRMZM2G011160	157110577-157115719	ABC transporter ATP-binding protein
						GRMZM2G105391	157144680-157150267	UDP-Glycosyltransferase superfamily protein
						GRMZM2G406089	157193131-157193628	Unknown
						GRMZM2G366910	157201946-157202575	Uknown
						GRMZM2G124886	157277567-157288178	Beta subunit of coatomer
						AC216242.3_FG001	157418861-157419585	Unknown
						GRMZM2G341732	157442176-157456526	Unknown
						GRMZM2G038374	157462447-157468660	Transcription elongation factor s-II
						GRMZM2G154789	157496748-157497564	Unknown
						GRMZM2G057622	157515226-157517036	ABC-2 type transporter
						GRMZM2G359038	157522935-157526311	Plastidic ATP/ADP-transporter
						GRMZM2G325023	157791417-157794472	UDP-Glycosyltransferase superfamily protein
						GRMZM2G325014	157791417-157794495	UDP-Glycosyltransferase superfamily protein
						GRMZM2G008935	158024623-158026235	UDP-Glycosyltransferase superfamily protein
						GRMZM2G159544	158040217-158042269	Glutamate dehydrogenase protein
						AC200215.3_FG002	158043176-158045732	UDP-Glycosyltransferase superfamily protein
						GRMZM2G412335	158223429-158224598	UDP-Glycosyltransferase superfamily protein
						AC211411.4_FG004	158224715-158226153	UDP-Glycosyltransferase superfamily protein
						GRMZM2G043387	158301439-158302409	Unknown
						GRMZM2G341771	158302909-158306331	UDP-Glycosyltransferase superfamily protein
						GRMZM2G341770	158303275-158306368	UDP-Glycosyltransferase superfamily protein
						GRMZM2G161625	158363956-158374909	UDP-Glycosyltransferase superfamily protein
						GRMZM2G327662	158405848-158407319	UDP-Glycosyltransferase superfamily protein
						GRMZM5G882980	158418957-158420518	Unknown
						GRMZM2G701918	158470414-158470757	Unknown
						GRMZM2G151344	158479185-158481265	Unknown
						GRMZM2G151332	158488310-158495808	UDP-Glycosyltransferase superfamily protein
						GRMZM2G452960	158498716-158507951	DNL zinc finger domain containing protein
						GRMZM2G569948	158544874-158547378	3-ketoacyl-CoA synthase	ZmKCS
						GRMZM2G137528	158605242-158610074	26S protease regulatory subunit
						GRMZM2G137495	158610995-158624385	DNAJ heat shock family protein
						GRMZM2G412604	158684738-158689453	Tyrosine transaminase family protein
						GRMZM2G160273	158811516-158818914	Fiber protein Fb2
						GRMZM2G160325	158821048-158821786	Unknown
						GRMZM2G160327	158822234-158824128	Peroxidase superfamily protein
						GRMZM2G098298	158865959-158869458	Cysteine proteinase family
						GRMZM2G098278	158892935-158894908	Unknown
						GRMZM2G178641	158932749-158935157	Unknown
						GRMZM2G128865	159091047-159105049	Unknown
						GRMZM2G416751	159109656-159121939	Unknown
						GRMZM2G038882	159164007-159167045	PPR repeat domain containing protein
						GRMZM2G497630	159196605-159199275	Unknown
						GRMZM2G024976	159201478-159208661	High mobility group box protein with ARID/BRIGHT DNA-binding domain
						GRMZM2G073272	159232314-159233530	WRKY-transcription factor 78	ZmWRKY78
qSTA5-2	5	SYN9402	213301427-213538081	236654	13	GRMZM2G018573	213255642-213260206	WD-repeat protein
						GRMZM2G318662	213264683-213268374	Unknown
						GRMZM2G018484	213279291-213281471	Rieske iron-sulfur protein
						GRMZM2G018103	213281458-213284285	Serinc-domain containing serine and sphingolipid biosynthesis protein
						GRMZM2G017923	213284693-213288892	Zinc finger CCCH-type with G patch domain-containing protein
						GRMZM2G017868	213289130-213295320	Hydrolase, NUDIX family, domain containing protein
						GRMZM2G318635	213291570-213301733	Tetratricopeptide repeat domain containing protein
						GRMZM2G119782	213336713-213337573	Membrane-associated progesterone binding protein 2
						GRMZM2G119769	213338569-213341631	Snf1-related kinase interactor	ZmSnRK1I
						GRMZM5G877956	213344042-213347022	Unknown
						GRMZM2G420432	213350399-213359783	Unknown
						GRMZM2G119691	213363138-213366325	Translation initiation factor IF-3
						GRMZM2G051005	213399607-213401366	Hydroxycinnamoyl-CoA quinate hydroxycinnamoyltransferase
qSTA9-1	9	PZE-109080405	128306625-129186069	879444	28	GRMZM2G157683	128089497-128090507	NADPH quinone oxidoreductase
						GRMZM2G157716	128092523-128094870	Merf30, mTERF-domain protein30
						GRMZM2G157729	128098483-128103322	transmembrane protein 85
						GRMZM2G157743	128111343-128115319	Sucrose nonfermenting 1(SNF1)-related protein kinase 2.3	ZmSnRK1
						GRMZM2G157749	128116570-128120953	Rhomboid protein
						GRMZM2G157760	128121880-128127627	Phospholipase C family protein
						GRMZM2G329144	128175098-128177908	Glutathione peroxidase
						GRMZM2G021483	128301287-128318561	PWWP domain containing protein
						GRMZM2G309995	128319324-128320427	Protease inhibitor/seed storage/LTP family protein precursor
						GRMZM2G167338	128397374-128415843	Telomerase reverse transcriptase catalytic subunit variant
						GRMZM2G167336	128418301-128420174	Putative cytochrome P450 superfamily protein
						GRMZM2G359566	128456641-128461970	putative villin protein
						GRMZM2G323479	128468958-128525294	putative villin protein
						GRMZM2G459498	128524233-128525818	putative VIP1 protein
						GRMZM2G033592	128538779-128548820	Alpha-N-acetylglucosaminidase family / NAGLU family
						GRMZM2G033352	128550367-128554645	TRAF type zinc finger domain containing 1
						GRMZM2G033273	128565213-128568832	Putative phosphatidylinositol-4-phosphate 5-kinase family protein
						GRMZM2G335604	128616648-128617370	Unknown
						GRMZM2G470723	128620748-128645761	Unknown
						GRMZM2G170915	128649141-128649952	Haloacid dehalogenase-like hydrolase (HAD) superfamily protein
						GRMZM2G170890	128653026-128655887	Mitochondria fission 1 protein
						GRMZM2G170870	128657170-128661033	50S ribosomal protein L6
						GRMZM2G170812	128661311-128665430	NAD dependent epimerase/dehydratase family protein
						GRMZM2G095124	128714706-128721565	Adaptin family protein
						GRMZM2G095115	128722822-128723979	Unknown
						GRMZM2G095104	128726139-128729453	R3H domain containing protein
						GRMZM2G448687	128763467-128787236	Aberrant pollen transmission1
						GRMZM2G017460	128848599-128851286	Putative nucleolar-protein-domain family protein
qSTA10-1	10	PUT-163a-60399754-3002	130303439-132034269	1730830	45	GRMZM2G154725	130282154-130283913	Unknown
						GRMZM5G810727	130284228-130288135	Beta-glucosidase
						GRMZM2G031628	130299046-130299754	Beta-glucosidase
						GRMZM2G031660	130301051-130304967	Beta-glucosidase
						GRMZM2G031721	130307184-130310968	Plastid transcriptionally active 5
						GRMZM2G028883	130341342-130343237	Ribosomal protein
						GRMZM2G072107	130371934-130377683	Putative casein kinase family protein
						GRMZM2G072223	130378499-130379464	Unknown
						GRMZM2G525770	130378647-130379436	Unknown
						GRMZM2G051866	130393296-130404103	Protein phosphatase 2C
						GRMZM2G356676	130416772-130418372	Unknown
						GRMZM2G055178	130421062-130423024	Plastid transcriptionally active 5
						GRMZM2G018760	130448044-130450386	MazG nucleotide pyrophosphohydrolase domain protein
						GRMZM2G005859	130509883-130512799	Unknown
						GRMZM2G043813	130620219-130622989	Putative NAC domain transcription factor superfamily protein
						GRMZM2G043887	130625338-130628466	L-allo-threonine aldolase; Putative threonine aldolase family protein
						GRMZM2G061499	130698581-130700361	DUF640 domain containing protein
						AC206901.3_FG005	130721588-130723152	MYB132, MYB transcription factor	ZmMYB132
						GRMZM2G166903	130810579-130824471	Putative glycosyltransferase 8 domain containing protein
						GRMZM2G166985	130826291-130829518	Small nuclear ribonucleoprotein Sm D2; Small nuclear ribonucleoprotein Sm D2 isoform 1; Small nuclear ribonucleoprotein Sm D2 isoform 2
						GRMZM5G844316	130891869-130895051	Unknown
						GRMZM5G896859	130902309-130905700	Putative lysine decarboxylase family protein
						GRMZM5G828581	130906968-130912100	Integral membrane protein like protein
						GRMZM5G827485	130912819-130915734	Putative pentatricopeptide repeat family protein
						GRMZM2G306643	130959823-130960646	Putative DUF584 domain containing protein
						GRMZM2G005284	130962665-130965090	Auxin response factor 16
						GRMZM2G146809	131044656-131045541	Low-molecular-weight cysteine-rich protein LCR70
						GRMZM5G801292	131065401-131066014	Unknown
						GRMZM2G096090	131103686-131106612	Putative DUF594 domain containing protein
						GRMZM2G041724	131231996-131241777	Splicing factor Prp18 family protein
						GRMZM2G073041	131266930-131268508	Putative pre-mRNA-splicing factor
						GRMZM2G053622	131332167-131333749	Prp18 domain containing protein
						GRMZM2G053642	131338723-131340437	Splicing factor Prp18 family protein
						GRMZM2G330035	131568571-131571408	Putative DUF594 domain containing protein
						GRMZM2G034709	131587490-131589035	Splicing factor Prp18 family protein
						GRMZM2G034651	131593783-131595368	Putative pre-mRNA-splicing factor
						GRMZM2G080199	131652894-131654576	Splicing factor Prp18 family protein
						GRMZM2G122340	131793741-131802163	Ckx11, cytokinin oxidase11
						GRMZM2G400570	131879446-131882389	YELLOW STRIPE like 7
						GRMZM5G812538	131884181-131884942	YELLOW STRIPE like 7
						GRMZM5G893444	131888157-131892103	Uncharacterized protein; Yellow stripe-like transporter 12
						GRMZM5G854655	131899758-131901846	Cytokinin-O-glucosyltransferase 3
						GRMZM2G320135	131969649-131972098	ATP-dependent Clp protease proteolytic subunit
						GRMZM2G164649	131998916-132004674	ATPase
						GRMZM2G164714	132006574-132009975	Phosphoenolpyruvate carboxylase family protein
a The position refers to the B73 reference sequence Version 5b.60.
b The gene name used in this study.
